# Supplementary material for: Infant Care: Predictors of Outdoor Walking, Infant Carrying and Infant Outdoor Sleeping
Source: Int J Environ Res Public Health. 2024 May 28;21(6):694. doi: 10.3390/ijerph21060694 (PMC11203610; doi:10.3390/ijerph21060694)
Supplement: Supplementary file 1 [file ijerph-21-00694-s001.zip]

Archive with 1 entries (1 files):
- ijerph-2958631-supplementary.pdf
